# Supplementary material for: Multi-Subunit SARS-CoV-2 Vaccine Design Using Evolutionarily Conserved T- and B- Cell Epitopes
Source: Vaccines (Basel). 2021 Jun 26;9(7):702. doi: 10.3390/vaccines9070702 (PMC8310312; doi:10.3390/vaccines9070702)
Supplement: Supplementary file 1 [file vaccines-09-00702-s001.zip]

Archive with 1 entries (1 files):
- vaccines-1231099-supplementary.pdf
